# Supplementary material for: Multidrug-Resistant Bacteria on Healthcare Workers’ Uniforms in Hospitals and Long-Term Care Facilities in Cyprus
Source: Antibiotics (Basel). 2021 Dec 31;11(1):49. doi: 10.3390/antibiotics11010049 (PMC8773169; doi:10.3390/antibiotics11010049)
Supplement: Supplementary file 1 [file antibiotics-11-00049-s001.zip]

Archive with 1 entries (1 files):
- antibiotics-1509434-supplementary.pdf
